# Supplementary material for: The Effect of DBD Plasma Activation Time on the Dyeability of Woven Polyester Fabric with Disperse Dye
Source: Polymers (Basel). 2021 Apr 29;13(9):1434. doi: 10.3390/polym13091434 (PMC8125205; doi:10.3390/polym13091434)
Supplement: Supplementary file 1 [file polymers-13-01434-s001.zip]

Archive with 1 entries (1 files):
- polymers-1145897-supplementary.pdf
